# Supplementary material for: Neuroplastin Expression in Male Mice Is Essential for Fertility, Mating, and Adult Testosterone Levels
Source: Int J Mol Sci. 2023 Dec 22;25(1):177. doi: 10.3390/ijms25010177 (PMC10779036; doi:10.3390/ijms25010177)
Supplement: Supplementary file 1 [file ijms-25-00177-s001.zip]

Archive with 1 entries (1 files):
- ijms-2725420-supplementary.pdf
